# Supplementary material for: The Mental Health Benefits of Purposeful Activities in Public Green Spaces in Urban and Semi-Urban Neighbourhoods: A Mixed-Methods Pilot and Proof of Concept Study
Source: Int J Environ Res Public Health. 2019 Jul 30;16(15):2712. doi: 10.3390/ijerph16152712 (PMC6696054; doi:10.3390/ijerph16152712)
Supplement: Supplementary file 1 [file ijerph-16-02712-s001.zip]

Archive with 2 entries (2 files):
- Supplementary material 1.docx
- Supplementary material 2.sav
